# Supplementary material for: Synthesis and Antiviral Properties against SARS-CoV-2 of Epoxybenzooxocino[4,3-b]Pyridine Derivatives
Source: Molecules. 2022 Jun 9;27(12):3701. doi: 10.3390/molecules27123701 (PMC9230803; doi:10.3390/molecules27123701)
Supplement: Supplementary file 1 [file molecules-27-03701-s001.zip]

Archive with 1 entries (1 files):
- molecules-1696400-supplementary.pdf
